# Supplementary material for: Congenital transmission of Chagas disease in a non-endemic area, is an early diagnosis possible?
Source: PLoS One. 2019 Jul 10;14(7):e0218491. doi: 10.1371/journal.pone.0218491 (PMC6619651; doi:10.1371/journal.pone.0218491)
Supplement: S1 File — Studied variables data. (XLSX) [file pone.0218491.s001.xlsx]

## Sheet: CODE
Sex	PCR result	Serology result	Mother birth place	Chagas diagnosis	Delivery	Hospital	Mother previous tratment
Man: 1	Positive: 1	Positive: 1	Bolivia: 1	Yes: 1	eutocic: 0	HDOC: 0	Yes: 1
Woman: 0	Negative:0	Negative:0	Argentina: 2	No: 0	Instrumental: 1	HCSC: 1	No: 0
Unknown: 9999			Paraguay: 3	Unknown: 9999	Caesarean: 2	HGUM: 2	Unknown: 9999
			El Salvador: 4
			Honduras: 5
			Ecuador: 6
			Perú: 7
			Chile: 8
			Nicaragua: 9
			Unknown: 9999

## Sheet: DATA
Hospital	Sex	1st PCR result	1st PCR age (days)	2nd PCR result	2nd PCR age (months)	3rd PCR result	3rd PCR age (months)	number of serologies	1st serology result	1st serology age (months)	2nd serology result	2nd serology age (months)	1st SEROLneg - (months)	Chagas diagnosis	Mother birth place	Mother age	gestational age (weeks)	Life previous children	Delivery	Pregnancy	Mother previous treatment
0	0	0	6	0	1.2	0	9.4	1	0	9.4	9999	9999	9.4	0	7	34	38+3	1	0	0	0
2	1	0	1	0	0.93	0	8.96	1	0	8.96	9999	9999	8.96	0	1	32	40	0	2	0	0
0	1	0	2	0	1.3	9999	9999	2	1	10.4	0	10.4	10.4	0	1	29	41+5	0	0	0	0
0	0	0	5	0	1.3	9999	9999	1	0	9.3	9999	9999	9.3	0	1	33	40+5	1	0	0	1
0	0	0	1	0	1	0	9.1	1	0	9.1	9999	9999	9.1	0	1	32	41+2	2	0	0	0
0	0	0	9	0	1.7	0	10.6	2	1	10.6	1	12.1	13.3	0	1	29	37	2	2	0	0
0	0	0	13	0	1.5	0	10.7	1	0	8.5	9999	9999	8.5	0	1	28	40	1	0	0	0
2	1	0	3	0	2.18	0	10.12	2	1	10.12	0	12.36	12.36	0	1	29	40	1	1	0	0
0	0	0	2	0	1.1	0	9.2	2	1	9.2	0	12.2	12.2	0	1	40	40+1	1	0	0	0
0	1	0	13	0	1.3	9999	9999	0	9999	9999	9999	9999	9999	9999	1	27	38+5	0	0	0	0
2	0	0	17	0	1.29	0	10.41	1	0	10.41	9999	9999	10.41	0	1	34	40	1	0	0	0
0	0	1	21	1	2	0	12.9	3	1	9	0	12.9	12.9	1	1	25	38+2	0	1	0	0
0	0	0	1	0	1.3	0	9.5	1	0	9.5	9999	9999	9.5	0	1	36	9999	5	0	0	0
2	1	0	0	0	0.83	0	9.19	1	0	9.19	9999	9999	9.19	0	1	33	39	0	0	0	0
0	1	0	13	0	2.4	9999	9999	1	0	12.1	9999	9999	12.1	0	1	32	26+4	0	0	1	0
0	0	0	9	0	1.2	9999	9999	2	1	8.4	0	10.7	10.7	0	3	36	40	4	0	0	0
2	0	0	11	0	3.67	0	11.93	1	0	11.93	9999	9999	11.93	0	3	23	41	1	2	0	0
1	0	0	2	0	5.4	0	10.3	1	1	7.4	0	10.25	10.2	0	1	27	39+5	1	0	0	0
0	0	1	7	1	0.8	0	9.9	3	1	9.9	0	15.6	15.6	1	1	26	38+3	1	0	0	0
0	0	0	1	0	1.5	9999	9999	4	1	8.3	1	10.45	13.1	0	1	38	40+3	1	0	0	0
0	1	0	0	0	1.4	0	9.3	1	0	9.3	9999	9999	9.3	0	1	34	40+6	1	0	0	1
1	1	1	9	1	0.8	0	9.8	3	1	3	1	3.8	20.2	1	1	38	36+6	3	2	0	0
2	0	0	2	0	0.93	0	8.48	1	0	8.48	9999	9999	8.48	0	1	31	40	1	2	0	0
1	0	0	1	0	1.3	9999	9999	1	0	10.3	9999	9999	10.3	0	1	29	40+4	1	0	0	0
1	0	0	2	0	1.2	0	8.7	1	0	10.8	9999	9999	10.8	0	1	32	38	2	0	0	0
1	0	9999	9999	0	1.2	9999	9999	9999	9999	9999	9999	9999	9999	9999	2	29	37+1	1	2	0	0
2	0	0	2	0	1.12	0	11.54	1	0	11.54	9999	9999	11.54	0	1	42	40	3	0	0	1
0	1	0	2	0	1.2	0	9.3	1	0	9.3	9999	9999	9.3	0	1	32	40	1	0	0	1
1	1	0	2	9999	9999	9999	9999	9999	9999	9999	9999	9999	9999	9999	1	28	39	0	0	0	0
0	1	0	2	0	1	9999	9999	1	0	8.7	9999	9999	8.7	0	1	29	40	0	2	0	0
2	0	0	2	0	0.56	0	10.58	1	0	10.58	9999	9999	10.58	0	1	30	40	2	0	0	0
1	0	0	3	0	1	0	10.2	1	0	10.3	9999	9999	10.3	0	1	30	9999	0	0	0	0
1	1	0	3	0	1.1	0	8.1	1	0	9.02479	9999	9999	9.0	0	3	36	40	1	0	0	0
1	0	0	7	0	1.6	0	9.9	1	0	9.2562	9999	9999	9.3	0	1	33	39+2	1	2	0	0
2	0	0	6	0	0.96	0	9.22	1	0	9.22	9999	9999	9.2	0	1	34	39	1	1	0	0
0	1	0	2	0	1.3	9999	9999	1	0	13.5	9999	9999	13.5	0	1	34	38+3	0	0	0	0
1	0	0	3	0	1.1	0	10.3	1	0	10.3	9999	9999	10.3	0	1	32	41+3	1	0	0	0
1	1	0	3	0	1	0	10.9	1	0	9	9999	9999	9.0	0	1	38	39+5	3	0	0	0
0	1	0	4	0	1.1	0	11.2	3	1	9.2	2	11.2	14.8	0	1	28	9999	0	0	0	0
1	1	0	3	9999	9999	9999	9999	9999	9999	9999	9999	9999	9999	9999	3	28	30+6	1	2	0	0
0	1	0	2	0	2.6	9999	9999	1	0	11.9	9999	9999	11.9	0	1	33	39	2	0	0	0
0	1	0	1	0	1	9999	9999	2	0	14	9999	9999	14.0	0	1	37	38+0	1	0	0	0
0	1	0	0	0	1.2	9999	9999	9999	9999	9999	9999	9999	9999	9999	8	29	37+5	1	1	0	0
0	0	0	1	0	1.1	0	9.2	2	0	9.2	9999	9999	9.2	0	1	34	40	1	0	0	0
0	0	0	1	0	1	9999	9999	2	0	10	9999	9999	10.0	0	1	32	40+4	2	0	0	0
1	1	0	1	0	1.4	0	13.2	1	0	9.9	9999	9999	9.9	0	2	33	40+1	2	0	0	0
1	1	0	4	0	1.6	0	14.6	1	0	8.8	9999	9999	8.8	0	3	33	40	1	0	0	0
0	0	0	5	0	1.1	9999	9999	9999	9999	9999	9999	9999	9999	9999	1	29	38	1	0	0	0
1	0	0	6	0	0.9	0	11.7	1	0	9	9999	9999	9.0	0	1	29	40+1	0	0	0	1
1	0	0	1	0	4	0	11.6	1	0	10.3	9999	9999	10.3	0	1	35	35+4	2	0	1	0
1	0	0	1	0	4	0	11.6	1	0	10.3	9999	9999	10.3	0	1	35	35+5	2	0	1	0
0	0	0	4	0	1.4	9999	9999	9999	9999	9999	9999	9999	9999	9999	1	34	33+3	2	0	0	0
1	0	0	1	0	1.1	0	12.1	1	0	9.1	9999	9999	9.1	0	1	34	41	0	0	0	0
1	1	0	1	0	1.2	9999	9999	1	0	9.3	9999	9999	9.3	0	1	38	39	0	0	0	0
0	0	0	1	0	0.9	9999	9999	1	0	8.7	9999	9999	8.7	0	1	35	9999	0	1	0	0
2	0	0	13	0	1.75	0	8.23	1	0	8.23	9999	9999	8.23	0	1	34	39	1	0	0	0
1	1	0	0	0	0.7	9999	9999	1	0	9.1	9999	9999	9.3	0	1	33	41+3	0	1	0	1
0	0	0	2	0	1	9999	9999	2	1	10.2	0	12.3	12.1	0	1	28	39+6	1	0	0	0
1	1	0	4	9999	9999	9999	9999	9999	9999	9999	9999	9999	9999	9999	5	30	41+2	2	0	0	0
1	0	0	14	0	1.7	9999	9999	1	0	9.1	9999	9999	9.1	0	1	30	37	0	0	0	0
1	1	0	1	0	1.8	0	10.2	2	1	4.9	0	7.47	7.5	0	6	37	40+1	1	0	0	0
2	0	0	3	0	1.02	0	11.54	1	0	11.54	9999	9999	11.54	0	1	32	39	1	0	0	0
1	1	0	3	0	1	9999	9999	1	0	10.7	9999	9999	10.7	0	1	31	41+3	1	2	0	0
1	0	0	1	0	1	0	11.3	1	0	8.5	9999	9999	8.5	0	1	37	40+4	0	2	0	1
0	0	0	1	0	1.1	9999	9999	1	0	11.4	9999	9999	11.4	0	1	29	41+2	0	1	0	0
0	0	0	2	0	0.9	9999	9999	1	0	10.2	9999	9999	10.2	0	3	27	38+3	2	0	0	0
1	0	9999	9999	0	1.9	9999	9999	9999	9999	9999	9999	9999	9999	9999	1	37	39+2	1	0	0	0
1	0	0	2	0	1.1	9999	9999	1	0	9.1	9999	9999	9.1	0	1	31	39+2	0	0	0	0
0	1	0	3	0	1	9999	9999	1	0	12.1	9999	9999	12.1	0	1	33	28+6	0	2	0	0
0	1	0	1	0	1	9999	9999	1	0	10.2	9999	9999	10.2	0	1	28	38+5	2	0	0	0
1	1	0	1	0	1.1	9999	9999	1	0	9.2	9999	9999	9.2	0	3	27	38	1	0	0	0
2	1	0	2	0	3.24	0	8.99	2	1	8.99	0	12.2	12.2	0	1	36	40	2	0	0	0
1	0	0	1	0	1	0	8.9	2	2	8.7	0	12.5	12.5	0	1	31	37+5	1	0	0	0
1	0	0	1	0	1.1	0	10.8	1	0	10.2	9999	9999	10.2	0	1	33	38	1	0	0	0
1	0	0	1	0	4.9	0	9.6	1	0	9.6	9999	9999	9.6	0	1	38	38+6	1	2	0	0
0	1	0	2	0	1.1	9999	9999	1	0	12.3	9999	9999	12.3	0	1	36	39+0	2	0	0	0
1	1	0	0	0	1.9	9999	9999	1	0	9	9999	9999	9.0	0	3	38	39	2	0	0	0
2	1	0	1	0	0.66	0	8.10	2	1	8.1	0	19.01	19.01	0	3	34	29	1	1	0	0
2	0	0	1	0	2.78	9999	9999	0	9999	9999	9999	9999	9999	9999	3	32	37	2	1	0	0
1	1	0	3	0	1.1	0	9.6	1	0	10	9999	9999	10.0	0	1	20	40+1	0	2	0	1
1	1	0	1	0	2.6	9999	9999	1	0	9.8	9999	9999	9.8	0	1	21	38+6	0	0	0	0
0	1	0	5	0	2	9999	9999	0	9999	9999	9999	9999	9999	9999	1	32	36+1	1	0	1	0
0	1	0	5	0	2	9999	9999	0	9999	9999	9999	9999	9999	9999	1	32	36+1	1	0	1	0
1	1	0	8	0	1	9999	9999	1	0	9.9	9999	9999	9.9	0	1	30	40+4	1	0	0	1
1	1	0	4	0	1	0	8.8	1	0	11.2	9999	9999	11.2	0	1	32	40+6	0	1	0	0
0	1	0	1	0	3.2	9999	9999	1	0	9.5	9999	9999	9.5	0	1	29	39+4	0	0	0	0
1	0	0	0	9999	9999	9999	9999	9999	9999	9999	9999	9999	9999	9999	1	39	37+5	4	2	0	0
1	1	0	1	0	1.2	0	8.7	1	0	9.1	9999	9999	9.1	0	1	28	35+2	1	0	0	0
0	1	0	1	0	1.4	9999	9999	1	0	9.4	9999	9999	9.4	0	1	35	38+3	1	0	1	0
0	0	0	1	0	1.4	9999	9999	1	0	9.4	9999	9999	9.4	0	1	35	38+3	1	0	1	0
1	1	0	0	0	1.2	9999	9999	1	0	9.4	9999	9999	9.4	0	1	36	39+1	2	0	0	0
2	1	0	4	0	1.69	0	8.83	1	0	8.83	9999	9999	8.83	0	1	40	39	1	0	0	0
0	1	0	1	0	1.3	9999	9999	1	0	11.3	9999	9999	11.3	0	1	30	38+4	0	0	0	0
2	1	0	58	0	2.38	9999	9999	0	9999	9999	9999	9999	9999	9999	1	34	36+4	0	0	0	0
0	1	0	4	0	1.2	9999	9999	1	0	8.9	9999	9999	8.9	0	1	35	38+5	0	0	0	0
2	0	0	9	0	1.16	9999	9999	0	9999	9999	9999	9999	9999	9999	1	35	38	0	0	0	0
1	0	0	3	0	1	9999	9999	1	0	11.0413	9999	9999	11.0	0	1	34	39+4	1	0	0	0
0	0	0	2	0	1	9999	9999	1	0	10.1	9999	9999	10.1	0	1	36	39+1	0	2	0	0
0	0	0	2	0	1	9999	9999	1	0	12.7	9999	9999	12.7	0	1	33	39+6	0	1	0	0
1	0	0	1	0	1	0	8.2	1	0	9.12397	9999	9999	9.1	0	1	42	38+5	2	2	0	0
2	0	0	1	0	0.69	0	8.6	2	1	8.6	0	12.43	12.43	0	1	29	40	1	1	0	0
1	0	0	3	0	2	9999	9999	1	0	8.56198	9999	9999	8.6	0	1	38	39+6	0	1	0	0
0	1	0	1	0	1.1	9999	9999	1	0	10.1	9999	9999	10.1	0	1	9999	36+2	1	1	0	0
2	0	0	2	0	1.06	0	11.47	1	0	11.47	9999	9999	11.47	0	1	36	39	2	0	0	0
0	1	0	1	0	1.2	9999	9999	1	0	11.1	9999	9999	11.1	0	3	39	39+5	5	0	0	0
2	1	0	3	0	1.39	0	10.64	1	0	10.64	9999	9999	10.64	0	1	29	41	0	1	0	1
0	1	0	1	0	1.2	9999	9999	2	1	9.9	0	11.74	11.7	0	1	28	41+0	0	0	0	0
0	1	0	2	0	1	9999	9999	1	0	9.1	9999	9999	9.1	0	4	38	38+6	0	0	0	0
2	1	0	10	0	1.02	9999	9999	1	0	11.9	9999	9999	11.9	0	1	35	40	0	0	0	0
0	0	0	1	0	1.4	9999	9999	1	0	10.2	9999	9999	10.2	0	1	33	38+5	1	0	0	0
1	1	0	1	9999	9999	9999	9999	9999	9999	9999	9999	9999	9999	9999	1	19	40	0	0	0	0
1	1	0	1	0	0.9	9999	9999	1	0	9.8	9999	9999	9.8	0	1	39	40+3	0	1	0	0
1	0	0	0	0	2.1	9999	9999	1	0	10.2149	9999	9999	10.2	0	5	38	39+5	0	2	0	0
1	1	0	9	0	1.4	9999	9999	2	1	9.15702	0	14.41	14.4	0	1	32	40	1	0	0	0
1	0	0	2	0	1.8	9999	9999	1	0	12.4628	9999	9999	12.5	0	1	34	39+6	1	2	0	0
1	1	0	3	0	1.1	9999	9999	1	0	9.22314	9999	9999	9.2	0	1	38	40+3	3	0	0	0
1	0	0	1	0	1.1	9999	9999	1	0	10.314	9999	9999	10.3	0	1	30	39+3	0	0	0	0
1	0	0	4	0	1.2	9999	9999	1	0	9.52066	9999	9999	9.5	0	1	32	38+4	0	1	0	0
2	0	0	1	0	1.82	0	9.02	1	0	9.02	9999	9999	9.02	0	1	33	40	3	0	0	0
2	1	0	1	0	1.06	0	9.36	1	0	9.36	9999	9999	9.36	0	1	38	40	1	0	0	0
2	1	0	1	0	1.42	0	9.19	1	0	9.19	9999	9999	9.19	0	3	37	41	1	0	0	0
2	0	0	44	0	1.62	0	9.29	1	0	9.29	9999	9999	9.29	0	3	32	34	2	0	0	0
2	0	0	2	0	1.06	9999	9999	1	0	8.89	9999	9999	8.89	0	3	35	40	1	0	0	0
2	0	0	4	0	1.06	0	7.60	1	0	7.6	9999	9999	7.60	0	1	31	39	0	0	0	0
2	1	0	2	0	0.99	9999	9999	1	0	7.8	9999	9999	7.80	0	9	32	39	0	0	0	0
